# Supplementary material for: Ruthenafuran Complexes Supported by the Bipyridine-Bis(diphenylphosphino)methane Ligand Set: Synthesis and Cytotoxicity Studies
Source: Molecules. 2022 Mar 5;27(5):1709. doi: 10.3390/molecules27051709 (PMC8911682; doi:10.3390/molecules27051709)
Supplement: Supplementary file 1 [file molecules-27-01709-s001.zip]

Archive with 1 entries (1 files):
- molecules-1605386-supplementary.pdf
